# Supplementary material for: Host Immunity to Mycobacterium tuberculosis Infection Is Similar in Simian Immunodeficiency Virus (SIV)-Infected, Antiretroviral Therapy-Treated and SIV-Naïve Juvenile Macaques
Source: Infect Immun. 2023 Apr 11;91(5):e00558-22. doi: 10.1128/iai.00558-22 (PMC10187125; doi:10.1128/iai.00558-22)
Supplement: Supplemental file 1 — Table S1. Download iai.00558-22-s0001.xlsx, XLSX file, 0.06 MB [file iai.00558-22-s0001.xlsx]

## Sheet: Suppl Tabl 1
Animal group	NHP number	Symbol	Gender	MHC Haplotype	Age at SIV infection (years)	Age at Mtb infection (years)	Mtb dose (CFU)	Wks to Nxa	ESRb	BAL culturec	GA culturec	Gross pathology score	Total CFU (log10-transformed)
Mtb	34819		M	M1/M2	N/A	1.59726	5	12.1	-	+	-	35	5.24893
	34919		M	M1/M1M4	N/A	1.44932	5	12.1	-	-	+	44	5.67457
	35019		M	M1/M3	N/A	1.67123	5	12.7	-	-	-	29	4.81325
	35119		F	M1/M4	N/A	1.58082	5	13	-	+	+	41	5.99067
	35219		F	M1/M3M2	N/A	1.66575	5	11.9	-	+	+	72	4.90377
	22020		M	M1/M3	N/A	1.22466	11	12.1	-	-	+	75	6.01412
	22120		M	M1/M4	N/A	1.4	11	12.1	-	-	-	35	4.75656
	22220		F	M1/M2	N/A	1.39452	11	13.1	-	-	-	37	6.13001
	22420		F	M1/recM2M1	N/A	1.24658	11	12.9	-	+	+	62	5.83014
	22520		F	M1/M2	N/A	1.15342	11	12.9	-	-	+	49	6.04947
SIV/ART/Mtb	34519		M	M2M1/M4M1	1.51233	1.96986	9	11.9	-	-	-	39	4.73526
	34619		M	M1/M1	1.59726	2.05479	9	11.9	-	-	-	28	4.31704
	34719		M	M1/M1	1.65753	2.11507	9	12.9	-	-	+	69	5.01469
	35319		F	M1/M3	1.5863	2.04384	9	5.9	-	-	N/A	75	6.67873
	35419		F	M1/M2M3M5	1.65479	2.11233	9	11.6	-	-	-	25	4.22505
	21620		M	M1/M2	1.25753	1.72329	6	12.1	-	-	+	42	4.86208
	21720		M	M1/M2	1.29863	1.76438	6	11.9	-	-	+	44	5.14727
	21820		M	M1/M3	1.22466	1.69041	6	12.9	-	-	-	23	4.63244
	21920		M	M2/recM2M1	1.23014	1.69589	6	11.9	-	-	-	29	5.46095
	22320		F	M1/M1	1.34247	1.80822	6	12.1	-	+	+	75	5.36299
aWks to Necropsy (Nx) relative to Mtb infection
bMinus sign (-) indicates no elevation in ESR over the course of the study
cBAL & GA culture at 8 weeks post Mtb
Table S1. Juvenile macaques Mtb outcome data
