# Supplementary material for: Host Immunity to Mycobacterium tuberculosis Infection Is Similar in Simian Immunodeficiency Virus (SIV)-Infected, Antiretroviral Therapy-Treated and SIV-Naïve Juvenile Macaques
Source: Infect Immun. 2023 Apr 11;91(5):e00558-22. doi: 10.1128/iai.00558-22 (PMC10187125; doi:10.1128/iai.00558-22)
Supplement: Supplemental file 2 — Table S2. Download iai.00558-22-s0002.xlsx, XLSX file, 0.01 MB [file iai.00558-22-s0002.xlsx]

## Sheet: Sheet1
Marker	Panel(s)	Clone	Vendor	Fluorochrome
CD45	BAL, Nx	D058-1283	BD	BUV395
CD28	BAL, Nx	CD28.2	BD	BUV737
CCR5	BAL	J418F1	Biolegend	BV421
PD1	BAL, Nx	EH12.2H7	Biolegend	BV605
CXCR3	BAL	G025H7	Biolegend	BV711
Va7.2	BAL	3C10	Biolegend	BV785
CCR7	BAL	3D12	BD	BB515
Vg9	BAL, Nx	7A5	Invitrogen	FITC
CD8a	BAL	RPA-T8	Invitrogen	AF532
CD20	BAL	2H7	Biolegend	PerCP-Cy5.5
CD163	BAL	GHI/61	Biolegend	PerCP-Cy5.5
TIGIT	BAL	MBSA43	Biolegend	PerCP-e710
MR1	BAL, Nx	Rhesus	TET	PE
CCR6	BAL	G034E3	BD	PE Dazzle 594
CD95	BAL, Nx	DX2	BD	PE-Cy5
NKG2A	BAL	Z199	Beckman	PE Cy7
CD1d	BAL, Nx	Rhesus	TET	APC
ki67	BAL	B56	Invitrogen	AF647
CD4	BAL	OKT4	eBioscience	AF700
Live/Dead	BAL	--	Biolegend	Zombie nIR
CD3	BAL, Nx	SP34-2	BD	APC-Cy7
CD8a	Nx	SK1	BD	BUV496
CD4	Nx	SK3	BD	BUV563
CCR5	Nx	J418F1	Biolegend	BV421
CD206	Nx	19.2	eBioscience	eFluor450
CCR7	Nx	3D12	BD Horizon	BV480
Live/Dead Aqua	Nx	--	ThermoFisher	BV510
TNFa	Nx	MAb11	Biolegend	BV650
ki67	Nx	B56	BD	BV786
CD20	Nx	2H7	Invitrogen	AF532
TIGIT	Nx	MBSA43	eBioscience	PerCP-eF710
GrmB	Nx	GB11	BD	PE-CF594
IL-17A	Nx	BL168	Biolegend	PE-Cy7
IFNg	Nx	B27	Biolegend	AF700
Table S2. List of antibodies used for flow cytometry.
