# Supplementary material for: Host Immunity to Mycobacterium tuberculosis Infection Is Similar in Simian Immunodeficiency Virus (SIV)-Infected, Antiretroviral Therapy-Treated and SIV-Naïve Juvenile Macaques
Source: Infect Immun. 2023 Apr 11;91(5):e00558-22. doi: 10.1128/iai.00558-22 (PMC10187125; doi:10.1128/iai.00558-22)
Supplement: Supplemental file 3 — Table S3. Download iai.00558-22-s0003.xlsx, XLSX file, 0.01 MB [file iai.00558-22-s0003.xlsx]

## Sheet: Sheet1
Name	Sequence	Scale	Purification
Ftotal1	CCCTACACGACGCTCTTCCGATCTNCNNNCNNNCNNNGCGCAACGCGTGCGG	100nm	PAGE
Ftotal2	CCCTACACGACGCTCTTCCGATCTNNCNNNCNNNCNNNGCGCAACGCGTGCGG	100nm	PAGE
Ftotal3	CCCTACACGACGCTCTTCCGATCTNNNCNNNCNNNCNNNGCGCAACGCGTGCGG	100nm	PAGE
Ftotal4	CCCTACACGACGCTCTTCCGATCTCNNNCNNNCNNNGCGCAACGCGTGCGG	100nm	PAGE
Rtotal1	GTGACTGGAGTTCAGACGTGTGCTCTTCCGATCNGagaccacaacggtttccatatg	100nm	PAGE
Rtotal2	GTGACTGGAGTTCAGACGTGTGCTCTTCCGATCNNNGAgaccacaacggtttccatatg	100nm	PAGE
Rtotal3	GTGACTGGAGTTCAGACGTGTGCTCTTCCGATCNNNNGAgaccacaacggtttccatatg	100nm	PAGE
Rtotal4	GTGACTGGAGTTCAGACGTGTGCTCTTCCGATCGAgaccacaacggtttccatatg	100nm	PAGE
F501	AATGATACGGCGACCACCGAGATCTACACTATAGCCTACACTCTTTCCCTACACGACGCTCTTCC	100nm	PAGE
F502	AATGATACGGCGACCACCGAGATCTACACATAGAGGCACACTCTTTCCCTACACGACGCTCTTCC	100nm	PAGE
R701	CAAGCAGAAGACGGCATACGAGATCGAGTAATGTGACTGGAGTTCAGACGTGTGC	100nm	PAGE
R702	CAAGCAGAAGACGGCATACGAGATTCTCCGGAGTGACTGGAGTTCAGACGTGTGC	100nm	PAGE
R703	CAAGCAGAAGACGGCATACGAGATAATGAGCGGTGACTGGAGTTCAGACGTGTGC	100nm	PAGE
R704	CAAGCAGAAGACGGCATACGAGATGGAATCTCGTGACTGGAGTTCAGACGTGTGC	100nm	PAGE
R705	CAAGCAGAAGACGGCATACGAGATTTCTGAATGTGACTGGAGTTCAGACGTGTGC	100nm	PAGE
R706	CAAGCAGAAGACGGCATACGAGATACGAATTCGTGACTGGAGTTCAGACGTGTGC	100nm	PAGE
R707	CAAGCAGAAGACGGCATACGAGATAGCTTCAGGTGACTGGAGTTCAGACGTGTGC	100nm	PAGE
R708	CAAGCAGAAGACGGCATACGAGATGCGCATTAGTGACTGGAGTTCAGACGTGTGC	100nm	PAGE
R709	CAAGCAGAAGACGGCATACGAGATCATAGCCGGTGACTGGAGTTCAGACGTGTGC	100nm	PAGE
R710	CAAGCAGAAGACGGCATACGAGATTTCGCGGAGTGACTGGAGTTCAGACGTGTGC	100nm	PAGE
R711	CAAGCAGAAGACGGCATACGAGATGCGCGAGAGTGACTGGAGTTCAGACGTGTGC	100nm	PAGE
R712	CAAGCAGAAGACGGCATACGAGATCTATCGCTGTGACTGGAGTTCAGACGTGTGC	100nm	PAGE
Table S3. List of primers used for uniquely tagged Mtb.
