# Supplementary material for: Host Immunity to Mycobacterium tuberculosis Infection Is Similar in Simian Immunodeficiency Virus (SIV)-Infected, Antiretroviral Therapy-Treated and SIV-Naïve Juvenile Macaques
Source: Infect Immun. 2023 Apr 11;91(5):e00558-22. doi: 10.1128/iai.00558-22 (PMC10187125; doi:10.1128/iai.00558-22)
Supplement: Supplemental file 4 — Table S4. Download iai.00558-22-s0004.xlsx, XLSX file, 0.02 MB [file iai.00558-22-s0004.xlsx]

## Sheet: Sheet1
	Fixed Effect Test Results					Tukey Pairwise Comparisons
	Source	DF	DFDen	F ratio	Prob > F	TIME_LABEL	_TIME_LABEL	Difference	Std Error	t Ratio	Prob>|t|	Asterisk
% CD4 (of CD3+)	Group	1	22.4181	0.0152	0.9031	Pre SIV	Wk 4 SIV	23.1034	2.2438	10.3	<.0001	****
	Time	3	36.4356	46.1505	<.0001	Pre SIV	Pre Mtb	4.6172	2.11013	2.19	0.1457	ns
						Pre SIV	Wk 8 Mtb	1.168	2.15274	0.54	0.9479	ns
						Wk 4 SIV	Pre Mtb	-18.4862	2.11013	-8.76	<.0001	****
						Wk 4 SIV	Wk 8 Mtb	-21.9353	2.15274	-10.19	<.0001	****
						Pre Mtb	Wk 8 Mtb	-3.4491	1.64975	-2.09	0.1753	ns
% CD8 (of CD3+)	Group	1	21.9396	0.0168	0.8981	Pre SIV	Wk 4 SIV	-24.7537	2.53792	-9.75	<.0001	****
	Time	3	35.2245	45.5344	<.0001	Pre SIV	Pre Mtb	-6.4953	2.38641	-2.72	0.0471	*
						Pre SIV	Wk 8 Mtb	0.8342	2.4342	0.34	0.9859	ns
						Wk 4 SIV	Pre Mtb	18.2584	2.38641	7.65	<.0001	****
						Wk 4 SIV	Wk 8 Mtb	25.5879	2.4342	10.51	<.0001	****
						Pre Mtb	Wk 8 Mtb	7.3295	1.86414	3.93	0.002	**
% CD4_CD8_DPs (of CD3+)	Group	1	20.4549	0.4071	0.5305	Pre SIV	Wk 4 SIV	0.2864	0.438427	0.65	0.9137	ns
	Time	3	33.0367	31.103	<.0001	Pre SIV	Pre Mtb	-0.0814	0.412218	-0.2	0.9972	ns
						Pre SIV	Wk 8 Mtb	-2.7856	0.420446	-6.63	<.0001	****
						Wk 4 SIV	Pre Mtb	-0.3678	0.412218	-0.89	0.8089	ns
						Wk 4 SIV	Wk 8 Mtb	-3.0719	0.420446	-7.31	<.0001	****
						Pre Mtb	Wk 8 Mtb	-2.7042	0.321822	-8.4	<.0001	****
% CD4_CD8_DNs (of CD3+)	Group	1	19.842	0.102	0.7528	Pre SIV	Wk 4 SIV	-0.6021	0.921513	-0.65	0.9136	ns
	Time	3	34.4126	2.1868	0.1073	Pre SIV	Pre Mtb	0.6708	0.866702	0.77	0.8657	ns
						Pre SIV	Wk 8 Mtb	-0.9967	0.884346	-1.13	0.6756	ns
						Wk 4 SIV	Pre Mtb	1.2729	0.866702	1.47	0.4668	ns
						Wk 4 SIV	Wk 8 Mtb	-0.3946	0.884346	-0.45	0.9699	ns
						Pre Mtb	Wk 8 Mtb	-1.6675	0.678065	-2.46	0.0848	#
% Vg9 (of CD3+)	Group	1	18.8561	0.135	0.7174	Pre SIV	Wk 4 SIV	1.3601	0.531535	2.56	0.0681	#
	Time	3	34.9777	3.2255	0.0342	Pre SIV	Pre Mtb	0.6831	0.50009	1.37	0.5285	ns
						Pre SIV	Wk 8 Mtb	1.3077	0.510479	2.56	0.0677	#
						Wk 4 SIV	Pre Mtb	-0.677	0.50009	-1.35	0.536	ns
						Wk 4 SIV	Wk 8 Mtb	-0.0524	0.510479	-0.1	0.9996	ns
						Pre Mtb	Wk 8 Mtb	0.6246	0.392123	1.59	0.3957	ns
% CD1d (of CD3+)	Group	1	22.5245	3.93	0.0598	Pre SIV	Wk 4 SIV	0.0185	0.118022	0.16	0.9986	ns
	Time	3	36.8594	3.9427	0.0155	Pre SIV	Pre Mtb	-0.2946	0.110998	-2.65	0.0543	#
						Pre SIV	Wk 8 Mtb	-0.0824	0.11325	-0.73	0.8856	ns
						Wk 4 SIV	Pre Mtb	-0.3131	0.110998	-2.82	0.0369	*
						Wk 4 SIV	Wk 8 Mtb	-0.1008	0.11325	-0.89	0.8099	ns
						Pre Mtb	Wk 8 Mtb	0.2122	0.086819	2.44	0.0863	#
% MAITs (MR1+/Va7.2+ of CD3+)	Group	1	37.3188	0.0669	0.7973	Pre SIV	Wk 4 SIV	0.183781	0.425704	0.43	0.9726	ns
	Time	3	36.9492	0.1046	0.9569	Pre SIV	Pre Mtb	0.194027	0.399794	0.49	0.9619	ns
						Pre SIV	Wk 8 Mtb	0.100477	0.406647	0.25	0.9946	ns
						Wk 4 SIV	Pre Mtb	0.010246	0.399794	0.03	1	ns
						Wk 4 SIV	Wk 8 Mtb	-0.083304	0.406647	-0.2	0.9969	ns
						Pre Mtb	Wk 8 Mtb	-0.09355	0.309771	-0.3	0.9903	ns
% MAITs (MR1+/Va7.2- of CD3+)	Group	1	22.0336	3.5821	0.0716	Pre SIV	Wk 4 SIV	-0.183787	0.334433	-0.55	0.946	ns
	Time	3	32.7391	0.2882	0.8335	Pre SIV	Pre Mtb	-0.030572	0.314366	-0.1	0.9997	ns
						Pre SIV	Wk 8 Mtb	0.103058	0.320533	0.32	0.9883	ns
						Wk 4 SIV	Pre Mtb	0.153215	0.314366	0.49	0.9614	ns
						Wk 4 SIV	Wk 8 Mtb	0.286845	0.320533	0.89	0.8075	ns
						Pre Mtb	Wk 8 Mtb	0.13363	0.24504	0.55	0.9471	ns
% ki67+ (of CD4+)	Group	1	36.5065	0.0051	0.9433	Pre SIV	Wk 4 SIV	-18.218	2.27688	-8	<.0001	****
	Time	3	40.3555	30.921	<.0001	Pre SIV	Pre Mtb	-0.3858	2.13881	-0.18	0.9979	ns
						Pre SIV	Wk 8 Mtb	-0.3104	2.17675	-0.14	0.9989	ns
						Wk 4 SIV	Pre Mtb	17.8322	2.13881	8.34	<.0001	****
						Wk 4 SIV	Wk 8 Mtb	17.9076	2.17675	8.23	<.0001	****
						Pre Mtb	Wk 8 Mtb	0.0754	1.6598	0.05	1	ns
% ki67+ (of CD8+)	Group	1	30.5842	0.1378	0.7131	Pre SIV	Wk 4 SIV	-13.489	1.69036	-7.98	<.0001	****
	Time	3	38.9309	37.2159	<.0001	Pre SIV	Pre Mtb	0.8258	1.58849	0.52	0.9538	ns
						Pre SIV	Wk 8 Mtb	2.3323	1.61843	1.44	0.4821	ns
						Wk 4 SIV	Pre Mtb	14.3148	1.58849	9.01	<.0001	****
						Wk 4 SIV	Wk 8 Mtb	15.8213	1.61843	9.78	<.0001	****
						Pre Mtb	Wk 8 Mtb	1.5065	1.23595	1.22	0.6188	ns
% PD1+ (of CD4+)	Group	1	23.4885	0.6975	0.4121	Pre SIV	Wk 4 SIV	3.2	3.62669	0.88	0.814	ns
	Time	3	36.6951	15.2281	<.0001	Pre SIV	Pre Mtb	3.6939	3.41016	1.08	0.7018	ns
						Pre SIV	Wk 8 Mtb	18.8779	3.47833	5.43	<.0001	****
						Wk 4 SIV	Pre Mtb	0.4939	3.41016	0.14	0.9989	ns
						Wk 4 SIV	Wk 8 Mtb	15.6779	3.47833	4.51	0.0004	***
						Pre Mtb	Wk 8 Mtb	15.184	2.66373	5.7	<.0001	****
% PD1+ (of CD8+)	Group	1	20.8492	0.1418	0.7103	Pre SIV	Wk 4 SIV	-1.66	2.51652	-0.66	0.9114	ns
	Time	3	35.7657	0.9963	0.4057	Pre SIV	Pre Mtb	1.8693	2.367	0.79	0.8586	ns
						Pre SIV	Wk 8 Mtb	2.2336	2.41536	0.92	0.7918	ns
						Wk 4 SIV	Pre Mtb	3.5293	2.367	1.49	0.4533	ns
						Wk 4 SIV	Wk 8 Mtb	3.8936	2.41536	1.61	0.3849	ns
						Pre Mtb	Wk 8 Mtb	0.3642	1.85264	0.2	0.9973	ns
% TIGIT+ (of CD4+)	Group	1	24.0874	0.6163	0.4401	Pre SIV	Wk 4 SIV	-3.999	1.38475	-2.89	0.0312	*
	Time	3	37.4192	7.432	0.0005	Pre SIV	Pre Mtb	2.0956	1.30211	1.61	0.3858	ns
						Pre SIV	Wk 8 Mtb	0.8433	1.3282	0.63	0.9201	ns
						Wk 4 SIV	Pre Mtb	6.0946	1.30211	4.68	0.0002	***
						Wk 4 SIV	Wk 8 Mtb	4.8423	1.3282	3.65	0.0043	**
						Pre Mtb	Wk 8 Mtb	-1.2523	1.01732	-1.23	0.6115	ns
% TIGIT+ (of CD8+)	Group	1	27.4109	2.1209	0.1567	Pre SIV	Wk 4 SIV	-0.059	0.61316	-0.1	0.9997	ns
	Time	3	37.5831	6.3015	0.0014	Pre SIV	Pre Mtb	1.9909	0.576315	3.45	0.0072	**
						Pre SIV	Wk 8 Mtb	0.654	0.587425	1.11	0.6837	ns
						Wk 4 SIV	Pre Mtb	2.0499	0.576315	3.56	0.0055	**
						Wk 4 SIV	Wk 8 Mtb	0.713	0.587425	1.21	0.6221	ns
						Pre Mtb	Wk 8 Mtb	-1.3369	0.448962	-2.98	0.025	*
% CCR5+ (of CD4+)	Group	1	39.1517	7.544	0.0091	Pre SIV	Wk 4 SIV	-0.9	5.36222	-0.17	0.9983	ns
	Time	3	41.2591	3.1203	0.0361	Pre SIV	Pre Mtb	0.5364	5.03633	0.11	0.9996	ns
						Pre SIV	Wk 8 Mtb	10.8771	5.12314	2.12	0.1628	ns
						Wk 4 SIV	Pre Mtb	1.4364	5.03633	0.29	0.9918	ns
						Wk 4 SIV	Wk 8 Mtb	11.7771	5.12314	2.3	0.1149	ns
						Pre Mtb	Wk 8 Mtb	10.3407	3.90474	2.65	0.0534	#
% CCR5+ (of CD8+)	Group	1	42.127	6.8916	0.012	Pre SIV	Wk 4 SIV	-14.03	6.75181	-2.08	0.1774	ns
	Time	3	40.9138	6.032	0.0017	Pre SIV	Pre Mtb	-3.2687	6.33992	-0.52	0.9549	ns
						Pre SIV	Wk 8 Mtb	11.386	6.44358	1.77	0.3036	ns
						Wk 4 SIV	Pre Mtb	10.7613	6.33992	1.7	0.3381	ns
						Wk 4 SIV	Wk 8 Mtb	25.416	6.44358	3.94	0.0017	**
						Pre Mtb	Wk 8 Mtb	14.6548	4.90769	2.99	0.0236	ns
% CCR6+ (of CD4+)	Group	1	20.6528	0.065	0.8013	Pre SIV	Wk 4 SIV	-6.4	3.15486	-2.03	0.1972	ns
	Time	3	34.886	14.0382	<.0001	Pre SIV	Pre Mtb	-4.7496	2.96701	-1.6	0.3914	ns
						Pre SIV	Wk 8 Mtb	-16.9763	3.02713	-5.61	<.0001	****
						Wk 4 SIV	Pre Mtb	1.6504	2.96701	0.56	0.9442	ns
						Wk 4 SIV	Wk 8 Mtb	-10.5763	3.02713	-3.49	0.0069	**
						Pre Mtb	Wk 8 Mtb	-12.2267	2.32021	-5.27	<.0001	ns
% CCR6+ (of CD8+)	Group	1	21.97	0.4709	0.4998	Pre SIV	Wk 4 SIV	6.265	3.01065	2.08	0.1793	ns
	Time	3	34.8682	11.5661	<.0001	Pre SIV	Pre Mtb	-3.7915	2.83074	-1.34	0.5448	ns
						Pre SIV	Wk 8 Mtb	-10.4059	2.88721	-3.6	0.0051	**
						Wk 4 SIV	Pre Mtb	-10.0565	2.83074	-3.55	0.0059	**
						Wk 4 SIV	Wk 8 Mtb	-16.6709	2.88721	-5.77	<.0001	****
						Pre Mtb	Wk 8 Mtb	-6.6144	2.21036	-2.99	0.0249	*
% CXCR3+ (of CD4+)	Group	1	36.4966	0.0268	0.8709	Pre SIV	Wk 4 SIV	0.42	1.28183	0.33	0.9877	ns
	Time	3	38.1432	1.8105	0.1616	Pre SIV	Pre Mtb	-2.0446	1.20393	-1.7	0.3386	ns
						Pre SIV	Wk 8 Mtb	-0.6017	1.2249	-0.49	0.9606	ns
						Wk 4 SIV	Pre Mtb	-2.4646	1.20393	-2.05	0.1891	ns
						Wk 4 SIV	Wk 8 Mtb	-1.0217	1.2249	-0.83	0.8379	ns
						Pre Mtb	Wk 8 Mtb	1.4429	0.933454	1.55	0.4211	ns
% CXCR3+ (of CD8+)	Group	1	18.9463	0.5737	0.4581	Pre SIV	Wk 4 SIV	-0.66	0.586507	-1.13	0.6768	ns
	Time	3	33.315	7.3075	0.0007	Pre SIV	Pre Mtb	-0.5267	0.551609	-0.95	0.7755	ns
						Pre SIV	Wk 8 Mtb	1.3137	0.56283	2.33	0.1106	ns
						Wk 4 SIV	Pre Mtb	0.1333	0.551609	0.24	0.9949	ns
						Wk 4 SIV	Wk 8 Mtb	1.9737	0.56283	3.51	0.0069	**
						Pre Mtb	Wk 8 Mtb	1.8404	0.431485	4.27	0.0009	***
Table S4. Statistics of BAL T cell composition. A mixed statistical model was performed to determine significance with fixed effects (time and group) and random effects (individual animals). Tukey Pairwise comparisons were performed between time points.
